# Supplementary material for: Chromosome-level assembly, annotation and phylome of Pelobates cultripes, the western spadefoot toad
Source: DNA Res. 2022 May 18;29(3):dsac013. doi: 10.1093/dnares/dsac013 (PMC9164646; doi:10.1093/dnares/dsac013)
Supplement: dsac013_Supplementary_Data [file dsac013_supplementary_data.zip]

Archive with 9 entries (8 files):
- dsac013_Supplementary_Data/
- dsac013_Supplementary_Data/SuppFig_1.jpg
- dsac013_Supplementary_Data/SuppFig_2.jpg
- dsac013_Supplementary_Data/SuppFig_3.png
- dsac013_Supplementary_Data/SuppFig_4.png
- dsac013_Supplementary_Data/Supplementary figure legends_R1.docx
- dsac013_Supplementary_Data/SuppTab_1.xlsx
- dsac013_Supplementary_Data/SuppTab_2.xlsx
- dsac013_Supplementary_Data/SuppTab_3.xlsx
