# Supplementary material for: Chromosome-level assembly, annotation and phylome of Pelobates cultripes, the western spadefoot toad
Source: DNA Res. 2022 May 18;29(3):dsac013. doi: 10.1093/dnares/dsac013 (PMC9164646; doi:10.1093/dnares/dsac013)
Supplement: dsac013_Supplementary_Data [file dsac013_supplementary_data.zip › dsac013_Supplementary_Data/SuppTab_1.xlsx]

## Sheet: Sheet1
	Details		Contiguity						Genes(%) BUSCOv3.0.2 tetrapoda_odb9 (3950 orthologous genes)
Assembly	Libraries/Data	NOTEs	Scaff asembly Length (bp)	Total scaffolds	Longest Scaffold (bp)	ctgN50	scfN50	scfN90	All Complete	Duplicated Complete	Fragmented	Missing
Pcu21	Input assembly was Pcu17; Dovetail Genomics HiC/HiRise scaffolding 2019-07-16	Chromosome-level assembly. The assembly produced 14 superScaffolds that comprise 93.82% of the total sequence.	3254028281	15798	427870202	122775	330123935	124547394	76.1	2.7	10.7	13.2
Pcu22	Pcu21 collapsed with Pseudohaploid	Identified 2,498 redundant contig (and 39.02 Mb) to remove in Pcu21.scaffolds_pseudohaploid.contained.ids. Final pseudohaploid assembly has 13300 contigs	3215005994	13300	427870202	124533	330123935	124547394	83	2.8	7.3	9.7
Pcu23 (aPelCul1.1.)	Pcu21 collapsed with Purge Haplotigs v1.1.0	Identified 177 artefacts and 12,074 alternative haplotigs. They were discarded from Pcu21 thus keeping 3,574 scaffolds	3094940563	3574	427870202	130439	330123935	128850574	83	2.6	7.3	9.7
			Discarded Scaffolds from Pcu21 in Pcu23	12224
