# Supplementary material for: Chromosome-level assembly, annotation and phylome of Pelobates cultripes, the western spadefoot toad
Source: DNA Res. 2022 May 18;29(3):dsac013. doi: 10.1093/dnares/dsac013 (PMC9164646; doi:10.1093/dnares/dsac013)
Supplement: dsac013_Supplementary_Data [file dsac013_supplementary_data.zip › dsac013_Supplementary_Data/SuppTab_2.xlsx]

## Sheet: phylome_species
NCBI Taxon ID	Species name	Common name	Data source
9031	Gallus gallus	Chicken	Quest For Orthologs: r2020
260995	Geotrypetes seraphini	Gaboon caecilian	NCBI Annotation r100
9606	Homo sapiens	Human	Quest For Orthologs: r2020
7897	Latimeria chalumnae	West Indian Ocean coelacanth	Ensembl v101
7918	Lepisosteus oculatus	Spotted Gar	Quest For Orthologs: r2020
428466	Leptobrachium ailaonicum	Ailao spiny toad	GigaDB
445787	Leptobrachium leishanense	Leishan spiny toad	Ensembl v101
8400	Lithobates catesbeianus	American Bullfrog	UniprotKb
125878	Nanorana parkeri	High Himalaya frog	NCBI Annotation r100
61616	Pelobates cultripes	Iberian spadefoot toad	Pelobates sequencing project
194408	Rhinatrema bivittatum	Two-lined caecilian	NCBI Annotation r100
30317	Spea multiplicata	New Mexico spadefoot toad	Figshare
8364	Xenopus tropicalis	Western clawed frog	Quest For Orthologs: r2018
