# Supplementary material for: Chromosome-level assembly, annotation and phylome of Pelobates cultripes, the western spadefoot toad
Source: DNA Res. 2022 May 18;29(3):dsac013. doi: 10.1093/dnares/dsac013 (PMC9164646; doi:10.1093/dnares/dsac013)
Supplement: dsac013_Supplementary_Data [file dsac013_supplementary_data.zip › dsac013_Supplementary_Data/SuppTab_3.xlsx]

## Sheet: Table1-Superscaffold_Lengths
Superscaffold	Length (bp)	CumLength (bp)	%Assembly
Pcu23_ss01	427870202	427870202	13.8248
Pcu23_ss02	378320336	806190538	26.0487
Pcu23_ss03	361305601	1167496139	37.7227
Pcu23_ss04	335235059	1502731198	48.5544
Pcu23_ss05	330123935	1832855133	59.221
Pcu23_ss06	263823987	2096679120	67.7454
Pcu23_ss07	158080380	2254759500	72.8531
Pcu23_ss08	152836226	2407595726	77.7913
Pcu23_ss09	151236284	2558832010	82.6779
Pcu23_ss10	129726971	2688558981	86.8695
Pcu23_ss11	128850574	2817409555	91.0328
Pcu23_ss12	124547394	2941956949	95.057
Pcu23_ss13	96737958	3038694907	98.1827
Pcu23_ss14	14414368	3053109275	98.6484
